# Supplementary material for: Chromatin module inference on cellular trajectories identifies key transition points and poised epigenetic states in diverse developmental processes
Source: Genome Res. 2017 Jul;27(7):1250–62. doi: 10.1101/gr.215004.116 (PMC5495076; doi:10.1101/gr.215004.116)
Supplement: Supplemental Material [file supp_gr.215004.116_Supplemental_Materials.zip]

Archive with 3 entries (2 files):
- Supplemental_Materials.tgz
- __MACOSX/
- __MACOSX/._Supplemental_Materials.tgz
